# Supplementary material for: Transcriptome Analysis of Yellow Horn (Xanthoceras sorbifolia Bunge): A Potential Oil-Rich Seed Tree for Biodiesel in China
Source: PLoS One. 2013 Sep 11;8(9):e74441. doi: 10.1371/journal.pone.0074441 (PMC3770547; doi:10.1371/journal.pone.0074441)
Supplement: Table S1 — Pathway annotation of unignenes from yellow horn. (XLS) [file pone.0074441.s001.xls]

## Sheet: Pathway annotation
Pathway type			Pathway ID	Unigene number
Cellular Processes	Cell Communication	Adherens junction	ko04520	39
		Focal adhesion	ko04510	52
		Gap junction	ko04540	68
		Tight junction	ko04530	64
	Cell Growth and Death	Apoptosis	ko04210	25
		Cell cycle	ko04110	177
		Cell cycle - Caulobacter	ko04112	28
		Cell cycle - yeast	ko04111	144
		Meiosis - yeast	ko04113	116
		Oocyte meiosis	ko04114	167
		p53 signaling pathway	ko04115	61
	Cell Motility	Regulation of actin cytoskeleton	ko04810	97
	Transport and Catabolism	Endocytosis	ko04144	185
		Lysosome	ko04142	140
		Peroxisome	ko04146	158
		Phagosome	ko04145	169
		Regulation of autophagy	ko04140	24
Environmental Information Processing	Membrane Transport	ABC transporters	ko02010	34
		Bacterial secretion system	ko03070	18
	Signal Transduction	Calcium signaling pathway	ko04020	68
		ErbB signaling pathway	ko04012	37
		Hedgehog signaling pathway	ko04340	20
		Jak-STAT signaling pathway	ko04630	9
		MAPK signaling pathway	ko04010	76
		MAPK signaling pathway - fly	ko04013	12
		MAPK signaling pathway - yeast	ko04011	16
		mTOR signaling pathway	ko04150	49
		NF-kappa B signaling pathway	ko04064	19
		Notch signaling pathway	ko04330	25
		Phosphatidylinositol signaling system	ko04070	94
		Plant hormone signal transduction	ko04075	252
		TGF-beta signaling pathway	ko04350	61
		Two-component system	ko02020	28
		VEGF signaling pathway	ko04370	32
		Wnt signaling pathway	ko04310	109
	Signaling Molecules and Interaction	Neuroactive ligand-receptor interaction	ko04080	2
Genetic Information Processing	Folding, Sorting and Degradation	Proteasome	ko03050	100
		Protein export	ko03060	74
		Protein processing in endoplasmic reticulum	ko04141	353
		RNA degradation	ko03018	211
		SNARE interactions in vesicular transport	ko04130	63
		Sulfur relay system	ko04122	17
		Ubiquitin mediated proteolysis	ko04120	227
	Replication and Repair	Base excision repair	ko03410	73
		DNA replication	ko03030	71
		Fanconi anemia pathway	ko03460	52
		Homologous recombination	ko03440	61
		Mismatch repair	ko03430	56
		Non-homologous end-joining	ko03450	16
		Nucleotide excision repair	ko03420	100
	Transcription	Basal transcription factors	ko03022	77
		RNA polymerase	ko03020	85
		Spliceosome	ko03040	323
	Translation	Aminoacyl-tRNA biosynthesis	ko00970	115
		mRNA surveillance pathway	ko03015	199
		Ribosome	ko03010	475
		Ribosome biogenesis in eukaryotes	ko03008	130
		RNA transport	ko03013	300
Metabolism	Amino Acid Metabolism	Arginine and proline metabolism	ko00330	117
		Cysteine and methionine metabolism	ko00270	131
		Glycine serine and threonine metabolism	ko00260	102
		Histidine metabolism	ko00340	45
		Lysine biosynthesis	ko00300	21
		Lysine degradation	ko00310	49
		Phenylalanine tyrosine and tryptophan biosynthesis	ko00400	75
		Phenylalanine metabolism	ko00360	87
		Tryptophan metabolism	ko00380	70
		Tyrosine metabolism	ko00350	66
		Valine leucine and isoleucine degradation	ko00280	102
		Valine leucine and isoleucine biosynthesis	ko00290	59
	Biosynthesis of Other Secondary Metabolites	Anthocyanin biosynthesis	ko00942	2
		Betalain biosynthesis	ko00965	2
		Butirosin and neomycin biosynthesis	ko00524	12
		Caffeine metabolism	ko00232	6
		Flavone and flavonol biosynthesis	ko00944	28
		Flavonoid biosynthesis	ko00941	52
		Glucosinolate biosynthesis	ko00966	17
		Indole alkaloid biosynthesis	ko00901	5
		Isoquinoline alkaloid biosynthesis	ko00950	28
		Novobiocin biosynthesis	ko00401	5
		Phenylpropanoid biosynthesis	ko00940	169
		Stilbenoid diarylheptanoid and gingerol biosynthesis	ko00945	83
		Streptomycin biosynthesis	ko00521	30
		Tropane piperidine and pyridine alkaloid biosynthesis	ko00960	45
	Carbohydrate Metabolism	Amino sugar and nucleotide sugar metabolism	ko00520	185
		Ascorbate and aldarate metabolism	ko00053	86
		Butanoate metabolism	ko00650	43
		C5-Branched dibasic acid metabolism	ko00660	12
		Citrate cycle (TCA cycle)	ko00020	112
		Fructose and mannose metabolism	ko00051	108
		Galactose metabolism	ko00052	102
		Glycolysis / Gluconeogenesis	ko00010	242
		Glyoxylate and dicarboxylate metabolism	ko00630	139
		Inositol phosphate metabolism	ko00562	107
		Pentose and glucuronate interconversions	ko00040	90
		Pentose phosphate pathway	ko00030	101
		Propanoate metabolism	ko00640	77
		Pyruvate metabolism	ko00620	159
		Starch and sucrose metabolism	ko00500	267
	Energy Metabolism	Carbon fixation in photosynthetic organisms	ko00710	165
		Carbon fixation pathways in prokaryotes	ko00720	75
		Methane metabolism	ko00680	162
		Nitrogen metabolism	ko00910	80
		Oxidative phosphorylation	ko00190	305
		Photosynthesis	ko00195	120
		Photosynthesis - antenna proteins	ko00196	58
		Sulfur metabolism	ko00920	45
	Glycan Biosynthesis and Metabolism	Glycosaminoglycan degradation	ko00531	15
		Glycosphingolipid biosynthesis - ganglio series	ko00604	11
		Glycosphingolipid biosynthesis - globo series	ko00603	22
		Glycosylphosphatidylinositol(GPI)-anchor biosynthesis	ko00563	27
		Lipopolysaccharide biosynthesis	ko00540	8
		N-Glycan biosynthesis	ko00510	75
		Other glycan degradation	ko00511	46
		Other types of O-glycan biosynthesis	ko00514	3
		Peptidoglycan biosynthesis	ko00550	5
		Various types of N-glycan biosynthesis	ko00513	48
	Lipid Metabolism	alpha-Linolenic acid metabolism	ko00592	71
		Arachidonic acid metabolism	ko00590	28
		Biosynthesis of unsaturated fatty acids	ko01040	63
		Cutin suberine and wax biosynthesis	ko00073	31
		Ether lipid metabolism	ko00565	50
		Fatty acid biosynthesis	ko00061	46
		Fatty acid elongation	ko00062	41
		Fatty acid metabolism	ko00071	83
		Glycerolipid metabolism	ko00561	90
		Glycerophospholipid metabolism	ko00564	135
		Linoleic acid metabolism	ko00591	26
		Primary bile acid biosynthesis	ko00120	1
		Sphingolipid metabolism	ko00600	45
		Steroid biosynthesis	ko00100	46
		Synthesis and degradation of ketone bodies	ko00072	15
	Metabolism of Cofactors and Vitamins	Biotin metabolism	ko00780	6
		Folate biosynthesis	ko00790	19
		Lipoic acid metabolism	ko00785	7
		Nicotinate and nicotinamide metabolism	ko00760	29
		One carbon pool by folate	ko00670	43
		Pantothenate and CoA biosynthesis	ko00770	57
		Porphyrin and chlorophyll metabolism	ko00860	67
		Retinol metabolism	ko00830	21
		Riboflavin metabolism	ko00740	18
		Thiamine metabolism	ko00730	16
		Ubiquinone and other terpenoid-quinone biosynthesis	ko00130	49
		Vitamin B6 metabolism	ko00750	9
	Metabolism of Other Amino Acids	Alanine aspartate and glutamate metabolism	ko00250	86
		beta-Alanine metabolism	ko00410	59
		Cyanoamino acid metabolism	ko00460	98
		D-Glutamine and D-glutamate metabolism	ko00471	6
		Glutathione metabolism	ko00480	141
		Phosphonate and phosphinate metabolism	ko00440	16
		Selenocompound metabolism	ko00450	35
		Taurine and hypotaurine metabolism	ko00430	13
	Metabolism of Terpenoids and Polyketides	Biosynthesis of ansamycins	ko01051	4
		Biosynthesis of siderophore group nonribosomal peptides	ko01053	2
		Brassinosteroid biosynthesis	ko00905	12
		Carotenoid biosynthesis	ko00906	38
		Diterpenoid biosynthesis	ko00904	13
		Geraniol degradation	ko00281	6
		Limonene and pinene degradation	ko00903	88
		Monoterpenoid biosynthesis	ko00902	24
		Polyketide sugar unit biosynthesis	ko00523	3
		Sesquiterpenoid and triterpenoid biosynthesis	ko00909	26
		Terpenoid backbone biosynthesis	ko00900	83
		Tetracycline biosynthesis	ko00253	11
		Zeatin biosynthesis	ko00908	18
	Nucleotide Metabolism	Purine metabolism	ko00230	264
		Pyrimidine metabolism	ko00240	201
	Xenobiotics Biodegradation and Metabolism	Aminobenzoate degradation	ko00627	84
		Benzoate degradation	ko00362	17
		Bisphenol degradation	ko00363	73
		Chloroalkane and chloroalkene degradation	ko00625	30
		Chlorocyclohexane and chlorobenzene degradation	ko00361	10
		DDT degradation	ko00351	7
		Drug metabolism - cytochrome P450	ko00982	62
		Drug metabolism - other enzymes	ko00983	20
		Fluorobenzoate degradation	ko00364	3
		Metabolism of xenobiotics by cytochrome P450	ko00980	58
		Naphthalene degradation	ko00626	15
		Nitrotoluene degradation	ko00633	1
		Polycyclic aromatic hydrocarbon degradation	ko00624	88
		Styrene degradation	ko00643	11
		Toluene degradation	ko00623	4
