# Supplementary material for: Transcriptome Analysis of Yellow Horn (Xanthoceras sorbifolia Bunge): A Potential Oil-Rich Seed Tree for Biodiesel in China
Source: PLoS One. 2013 Sep 11;8(9):e74441. doi: 10.1371/journal.pone.0074441 (PMC3770547; doi:10.1371/journal.pone.0074441)
Supplement: Tabel S2 — Unigenes annotated as oleosin, caleosin and steroleosin. (XLS) [file pone.0074441.s002.xls]

## Sheet: sheet1
	UnigeneID	Length	TAIR_des	TAIR_evalue	Swissprot_des	Swissprot_evalue	Cdd_des	Cdd_evalue	Trembl_des	Trembl_evalue	NR_des	NR_evalue	PFAM_des	PFAM_evalue	COG_des	COG_evalue	GO
Oleosin	unigene08266	1135	AT3G27660.1 | Symbols: OLEO4, OLE3 | oleosin 4 | chr3:10243851-10244821 FORWARD LENGTH=874	9e-16	sp|P29528|OLEO7_GOSHI Oleosin 16.4 kDa OS=Gossypium hirsutum GN=MATP7 PE=2 SV=1	2e-36	gnl|CDD|110290 pfam01277, Oleosin, Oleosin.	4e-41	tr|Q6J1J8|Q6J1J8_ARAHY Oleosin OS=Arachis hypogaea PE=2 SV=1	6e-38	gb|AAT11925.1| oleosin isoform [Arachis hypogaea] gb|ABC96763.1| oleosin 5 [Arachis hypogaea] gb|ABS28871.1| oleosin 18.5 [Arachis hypogaea]	6e-38	Q8LL71_THECC/32-149 PF01277.12;Oleosin;	1e-34			GO:0016020,membrane;GO:0005811,lipid particle;GO:0016021,integral to membrane;GO:0012511,monolayer-surrounded lipid storage body
	unigene09729	1060	AT5G19400.2 | Symbols: SMG7 | Telomerase activating protein Est1 | chr5:6540603-6544262 FORWARD LENGTH=3873	8e-16	sp|Q43804|OLEO1_PRUDU Oleosin 1 OS=Prunus dulcis GN=OLE1 PE=2 SV=1	1e-49	gnl|CDD|110290 pfam01277, Oleosin, Oleosin.	1e-34	tr|Q84T91|Q84T91_CORAV Oleosin OS=Corylus avellana PE=2 SV=1	2e-51	gb|AAO65960.1| oleosin [Corylus avellana]	1e-51	Q84T91_CORAV/16-133 PF01277.12;Oleosin;	2e-48			GO:0016020,membrane;GO:0005811,lipid particle;GO:0016021,integral to membrane;GO:0012511,monolayer-surrounded lipid storage body
	unigene15743	752	AT3G27660.1 | Symbols: OLEO4, OLE3 | oleosin 4 | chr3:10243851-10244821 FORWARD LENGTH=874	2e-15	sp|Q39165|OLEO2_ARATH Oleosin 21.2 kDa OS=Arabidopsis thaliana GN=At5g40420 PE=1 SV=1	9e-18	gnl|CDD|110290 pfam01277, Oleosin, Oleosin.	5e-22	tr|A5JVA6|A5JVA6_FICPW Oleosin OS=Ficus pumila var. awkeotsang PE=2 SV=1	7e-22			A8WE54_9ROSI/1-75 PF01277.12;Oleosin;	9e-19			GO:0016020,membrane;GO:0005811,lipid particle;GO:0016021,integral to membrane;GO:0012511,monolayer-surrounded lipid storage body
	unigene42054	592	AT3G27660.1 | Symbols: OLEO4, OLE3 | oleosin 4 | chr3:10243851-10244821 FORWARD LENGTH=874	5e-16	sp|Q9SS98|OLEO5_ARATH Oleosin 5 OS=Arabidopsis thaliana GN=At3g01570 PE=1 SV=1	6e-31	gnl|CDD|110290 pfam01277, Oleosin, Oleosin.	7e-37	tr|Q9FV93|Q9FV93_PERFR Oleosin OS=Perilla frutescens GN=Oln-La PE=2 SV=1	5e-35	gb|AAG09751.1|AF237625_1 oleosin [Perilla frutescens]	4e-35	Q8LL71_THECC/32-149 PF01277.12;Oleosin;	8e-28			GO:0016020,membrane;GO:0005811,lipid particle;GO:0016021,integral to membrane;GO:0012511,monolayer-surrounded lipid storage body
	unigene47711	585			sp|Q43804|OLEO1_PRUDU Oleosin 1 OS=Prunus dulcis GN=OLE1 PE=2 SV=1	3e-20	gnl|CDD|110290 pfam01277, Oleosin, Oleosin.	1e-21	tr|Q8LL70|Q8LL70_THECC Oleosin OS=Theobroma cacao PE=2 SV=1	4e-22	gb|AAM46778.1|AF466103_1 15.8 kDa oleosin [Theobroma cacao]	3e-22	A5JVA7_FICAW/27-144 PF01277.12;Oleosin;	3e-20			GO:0016020,membrane;GO:0005811,lipid particle;GO:0016021,integral to membrane;GO:0012511,monolayer-surrounded lipid storage body
	unigene40369	640	AT3G01570.1 | Symbols: | Oleosin family protein | chr3:222152-222778 REVERSE LENGTH=814	5e-16	sp|P29528|OLEO7_GOSHI Oleosin 16.4 kDa OS=Gossypium hirsutum GN=MATP7 PE=2 SV=1	2e-40	gnl|CDD|110290 pfam01277, Oleosin, Oleosin.	3e-45	tr|Q8LL71|Q8LL71_THECC Oleosin OS=Theobroma cacao PE=2 SV=1	3e-38	sp|P29528.1|OLEO7_GOSHI RecName: Full=Oleosin 16.4 kDa gb|AAA18523.1| 16.4 kDa oleosin [Gossypium hirsutum]	8e-39	Q8LL71_THECC/32-149 PF01277.12;Oleosin;	6e-37			GO:0016020,membrane;GO:0005811,lipid particle;GO:0016021,integral to membrane;GO:0012511,monolayer-surrounded lipid storage body
	unigene40714	594	AT3G27660.1 | Symbols: OLEO4, OLE3 | oleosin 4 | chr3:10243851-10244821 FORWARD LENGTH=874	4e-10			gnl|CDD|110290 pfam01277, Oleosin, Oleosin.	3e-13	tr|C6JSL2|C6JSL2_SORBI Putative uncharacterized protein Sb1292s002010 (Fragment) OS=Sorghum bicolor GN=Sb1292s002010 PE=4 SV=1	2e-28	ref|ZP_06388631.1| hypothetical protein Ssol98_08391 [Sulfolobus solfataricus 98/2]	3e-29	B6SS32_MAIZE/1-39 PB182840; Pfam-B_182840;	1e-18
	unigene48173	482			sp|P29528|OLEO7_GOSHI Oleosin 16.4 kDa OS=Gossypium hirsutum GN=MATP7 PE=2 SV=1	6e-13	gnl|CDD|110290 pfam01277, Oleosin, Oleosin.	9e-17	tr|D2XRB7|D2XRB7_VERFO Oleosin II OS=Vernicia fordii GN=oleII PE=2 SV=1	5e-14			D2XRB7_VERFO/29-146 PF01277.12;Oleosin;	3e-14			GO:0016020,membrane;GO:0005811,lipid particle;GO:0016021,integral to membrane;GO:0012511,monolayer-surrounded lipid storage body
	unigene50159	516	AT5G51210.1 | Symbols: OLEO3 | oleosin3 | chr5:20820171-20820706 FORWARD LENGTH=734	9e-31	sp|Q43804|OLEO1_PRUDU Oleosin 1 OS=Prunus dulcis GN=OLE1 PE=2 SV=1	9e-27	gnl|CDD|110290 pfam01277, Oleosin, Oleosin.	1e-25	tr|G8H6H9|G8H6H9_9ROSI Oleosin OS=Juglans regia PE=2 SV=1	2e-27	gb|AET74077.1| oleosin [Juglans regia]	1e-27	Q84T91_CORAV/16-133 PF01277.12;Oleosin;	1e-23			GO:0016020,membrane;GO:0005811,lipid particle;GO:0016021,integral to membrane;GO:0012511,monolayer-surrounded lipid storage body
Caleosin	unigene09126	1088	AT1G70680.1 | Symbols: | Caleosin-related family protein | chr1:26647341-26648541 FORWARD LENGTH=893	1e-58	sp|Q9CAB7|PXG4_ARATH Probable peroxygenase 4 OS=Arabidopsis thaliana GN=PXG4 PE=1 SV=1	4e-83	gnl|CDD|113799 pfam05042, Caleosin, Caleosin related protein. This family contains plant proteins related to caleosin. Caleosins contain calcium-binding domains and have an oleosin-like association with lipid bodies. Caleosins are present at relatively low levels and are mainly bound to microsomal membrane fractions at the early stages of seed development. As the seeds mature, overall levels of c…	1e-97	tr|B9SJ16|B9SJ16_RICCO Calcium ion binding protein, putative OS=Ricinus communis GN=RCOM_0597600 PE=4 SV=1	3e-92	ref|XP_002525985.1| calcium ion binding protein, putative [Ricinus communis] gb|EEF36409.1| calcium ion binding protein, putative [Ricinus communis]	3e-92	B9HJF5_POPTR/17-190 PF05042.8;Caleosin;	1e-85
	unigene09905	1048	AT4G26740.1 | Symbols: ATS1, CLO1, ATPXG1 | seed gene 1 | chr4:13473791-13475278 REVERSE LENGTH=1063	2e-99	sp|Q9SQ57|PXG_SESIN Peroxygenase OS=Sesamum indicum GN=SOP1 PE=1 SV=1	1e-127	gnl|CDD|113799 pfam05042, Caleosin, Caleosin related protein. This family contains plant proteins related to caleosin. Caleosins contain calcium-binding domains and have an oleosin-like association with lipid bodies. Caleosins are present at relatively low levels and are mainly bound to microsomal membrane fractions at the early stages of seed development. As the seeds mature, overall levels of c…	1e-114	tr|A8I7R0|A8I7R0_FICPW Caleosin OS=Ficus pumila var. awkeotsang PE=2 SV=1	2e-128	gb|ABV72237.1| caleosin [Ficus pumila var. awkeotsang]	2e-128	Q9SQ57_SESIN/62-235 PF05042.8;Caleosin;	3e-100
	unigene12609	923	AT5G55240.1 | Symbols: ATPXG2 | ARABIDOPSIS THALIANA PEROXYGENASE 2 | chr5:22405963-22407158 FORWARD LENGTH=962	1e-69	sp|Q9SQ57|PXG_SESIN Peroxygenase OS=Sesamum indicum GN=SOP1 PE=1 SV=1	1e-85	gnl|CDD|113799 pfam05042, Caleosin, Caleosin related protein. This family contains plant proteins related to caleosin. Caleosins contain calcium-binding domains and have an oleosin-like association with lipid bodies. Caleosins are present at relatively low levels and are mainly bound to microsomal membrane fractions at the early stages of seed development. As the seeds mature, overall levels of c…	2e-92	tr|D7M708|D7M708_ARALL Predicted protein OS=Arabidopsis lyrata subsp. lyrata GN=ARALYDRAFT_662767 PE=4 SV=1	2e-99	ref|XP_002872333.1| predicted protein [Arabidopsis lyrata subsp. lyrata] gb|EFH48592.1| predicted protein [Arabidopsis lyrata subsp. lyrata]	2e-99	Q9FLN9_ARATH/58-231 PF05042.8;Caleosin;	6e-78
	unigene35591	581	AT2G33380.1 | Symbols: RD20, CLO-3 | Caleosin-related family protein | chr2:14144984-14146374 REVERSE LENGTH=961	1e-16	sp|O22788|PXG3_ARATH Probable peroxygenase 3 OS=Arabidopsis thaliana GN=PXG3 PE=1 SV=1	3e-43	gnl|CDD|113799 pfam05042, Caleosin, Caleosin related protein. This family contains plant proteins related to caleosin. Caleosins contain calcium-binding domains and have an oleosin-like association with lipid bodies. Caleosins are present at relatively low levels and are mainly bound to microsomal membrane fractions at the early stages of seed development. As the seeds mature, overall levels of c…	5e-62	tr|B8XX15|B8XX15_CYCRE Caleosin OS=Cycas revoluta PE=2 SV=1	2e-47	gb|ACJ70083.1| caleosin [Cycas revoluta]	2e-47	B8XX15_CYCRE/53-227 PF05042.8;Caleosin;	6e-46
	unigene31523	550	AT4G26740.1 | Symbols: ATS1, CLO1, ATPXG1 | seed gene 1 | chr4:13473791-13475278 REVERSE LENGTH=1063	4e-54	sp|Q9SQ57|PXG_SESIN Peroxygenase OS=Sesamum indicum GN=SOP1 PE=1 SV=1	2e-28	gnl|CDD|113799 pfam05042, Caleosin, Caleosin related protein. This family contains plant proteins related to caleosin. Caleosins contain calcium-binding domains and have an oleosin-like association with lipid bodies. Caleosins are present at relatively low levels and are mainly bound to microsomal membrane fractions at the early stages of seed development. As the seeds mature, overall levels of c…	2e-26	tr|B9HST3|B9HST3_POPTR Predicted protein (Fragment) OS=Populus trichocarpa GN=POPTRDRAFT_725917 PE=4 SV=1	5e-27	ref|XP_002314502.1| predicted protein [Populus trichocarpa] gb|EEF00673.1| predicted protein [Populus trichocarpa]	4e-27	Q9SQ57_SESIN/62-235 PF05042.8;Caleosin;	2e-22
	unigene37648	659	AT5G29560.1 | Symbols: | caleosin-related family protein | chr5:11190543-11191963 REVERSE LENGTH=663	1e-42	sp|Q9SQ57|PXG_SESIN Peroxygenase OS=Sesamum indicum GN=SOP1 PE=1 SV=1	5e-56	gnl|CDD|113799 pfam05042, Caleosin, Caleosin related protein. This family contains plant proteins related to caleosin. Caleosins contain calcium-binding domains and have an oleosin-like association with lipid bodies. Caleosins are present at relatively low levels and are mainly bound to microsomal membrane fractions at the early stages of seed development. As the seeds mature, overall levels of c…	5e-65	tr|B9SQU8|B9SQU8_RICCO Calcium ion binding protein, putative OS=Ricinus communis GN=RCOM_1217840 PE=4 SV=1	2e-52	sp|Q9SQ57.1|PXG_SESIN RecName: Full=Peroxygenase; AltName: Full=Caleosin; Short=SiCLO gb|AAF13743.1|AF109921_1 caleosin [Sesamum indicum]	2e-54	Q9SQ57_SESIN/62-235 PF05042.8;Caleosin;	5e-56
	unigene44189	595	AT1G06680.2 | Symbols: PSBP-1, OEE2, PSII-P | photosystem II subunit P-1 | chr1:2048076-2049186 FORWARD LENGTH=1069	4e-42	sp|Q9CAB7|PXG4_ARATH Probable peroxygenase 4 OS=Arabidopsis thaliana GN=PXG4 PE=1 SV=1	1e-30	gnl|CDD|113799 pfam05042, Caleosin, Caleosin related protein. This family contains plant proteins related to caleosin. Caleosins contain calcium-binding domains and have an oleosin-like association with lipid bodies. Caleosins are present at relatively low levels and are mainly bound to microsomal membrane fractions at the early stages of seed development. As the seeds mature, overall levels of c…	2e-41	tr|Q70DJ9|Q70DJ9_FAGSY Calcium binding protein OS=Fagus sylvatica GN=Clo1 PE=4 SV=1	3e-37	emb|CAE51349.1| calcium binding protein [Fagus sylvatica]	3e-37	Q70DJ9_FAGSY/20-180 PF05042.8;Caleosin;	2e-36
Steroleosin	unigene04335	1471	AT4G10020.1 | Symbols: AtHSD5, HSD5 | hydroxysteroid dehydrogenase 5 | chr4:6268363-6270179 FORWARD LENGTH=1499	8e-170	sp|A4IGM4|DHI1L_XENTR Hydroxysteroid 11-beta-dehydrogenase 1-like protein OS=Xenopus tropicalis GN=hsd11b1l PE=2 SV=1	2e-29	gnl|CDD|187593 cd05332, 11beta-HSD1_like_SDR_c, 11beta-hydroxysteroid dehydrogenase type 1 (11beta-HSD1)-like, classical (c) SDRs. Human 11beta_HSD1 catalyzes the NADP(H)-dependent interconversion of cortisone and cortisol. This subgroup also includes human dehydrogenase/reductase SDR family member 7C (DHRS7C) and DHRS7B. These proteins have the GxxxGxG nucleotide binding motif and S-Y-K catalyti…	5e-59	tr|Q8LKV5|Q8LKV5_SESIN Steroleosin-B OS=Sesamum indicum PE=2 SV=1	0	gb|AAM46847.1|AF498264_1 steroleosin-B [Sesamum indicum]	0	A7LB59_ARAHY/48-216 PF00106.20;adh_short;	3e-95	gnl|CDD|30648 COG0300, DltE, Short-chain dehydrogenases of various substrate specificities [General function prediction only].	5e-39	GO:0008152,metabolic process;GO:0005576,extracellular region;GO:0070524,11-beta-hydroxysteroid dehydrogenase (NADP+) activity;GO:0055114,oxidation-reduction process;GO:0005488,binding;GO:0016491,oxidoreductase activity
	unigene17724	638	AT5G50700.1 | Symbols: HSD1 | hydroxysteroid dehydrogenase 1 | chr5:20623259-20624995 REVERSE LENGTH=1324	2e-65	sp|A4IGM4|DHI1L_XENTR Hydroxysteroid 11-beta-dehydrogenase 1-like protein OS=Xenopus tropicalis GN=hsd11b1l PE=2 SV=1	6e-24	gnl|CDD|187593 cd05332, 11beta-HSD1_like_SDR_c, 11beta-hydroxysteroid dehydrogenase type 1 (11beta-HSD1)-like, classical (c) SDRs. Human 11beta_HSD1 catalyzes the NADP(H)-dependent interconversion of cortisone and cortisol. This subgroup also includes human dehydrogenase/reductase SDR family member 7C (DHRS7C) and DHRS7B. These proteins have the GxxxGxG nucleotide binding motif and S-Y-K catalyti…	2e-54	tr|Q93W57|Q93W57_SESIN Steroleosin OS=Sesamum indicum PE=2 SV=1	7e-73	gb|AAL09328.1|AF302806_1 steroleosin [Sesamum indicum] gb|AAL13315.1|AF421889_1 steroleosin [Sesamum indicum]	6e-73	D7MQA1_ARALL/48-216 PF00106.20;adh_short;	4e-63	gnl|CDD|31231 COG1028, FabG, Dehydrogenases with different specificities (related to short-chain alcohol dehydrogenases) [Secondary metabolites biosynthesis, transport, and catabolism / General function prediction only].	3e-30	GO:0008152,metabolic process;GO:0005576,extracellular region;GO:0055114,oxidation-reduction process;GO:0005488,binding;GO:0016491,oxidoreductase activity
	unigene30278	517	AT5G50700.1 | Symbols: HSD1 | hydroxysteroid dehydrogenase 1 | chr5:20623259-20624995 REVERSE LENGTH=1324	8e-19			gnl|CDD|187593 cd05332, 11beta-HSD1_like_SDR_c, 11beta-hydroxysteroid dehydrogenase type 1 (11beta-HSD1)-like, classical (c) SDRs. Human 11beta_HSD1 catalyzes the NADP(H)-dependent interconversion of cortisone and cortisol. This subgroup also includes human dehydrogenase/reductase SDR family member 7C (DHRS7C) and DHRS7B. These proteins have the GxxxGxG nucleotide binding motif and S-Y-K catalyti…	1e-20	tr|Q93W57|Q93W57_SESIN Steroleosin OS=Sesamum indicum PE=2 SV=1	5e-32	gb|AAL09328.1|AF302806_1 steroleosin [Sesamum indicum] gb|AAL13315.1|AF421889_1 steroleosin [Sesamum indicum]	4e-32	Q93W57_SESIN/48-216 PF00106.20;adh_short;	3e-21	gnl|CDD|33946 COG4221, COG4221, Short-chain alcohol dehydrogenase of unknown specificity [General function prediction only].	8e-11	GO:0008152,metabolic process;GO:0055114,oxidation-reduction process;GO:0005488,binding;GO:0016491,oxidoreductase activity
	unigene50505	610	AT5G50700.1 | Symbols: HSD1 | hydroxysteroid dehydrogenase 1 | chr5:20623259-20624995 REVERSE LENGTH=1324	5e-28	sp|Q9MYP6|DHB14_BOVIN 17-beta-hydroxysteroid dehydrogenase 14 OS=Bos taurus GN=HSD17B14 PE=2 SV=1	3e-14	gnl|CDD|187593 cd05332, 11beta-HSD1_like_SDR_c, 11beta-hydroxysteroid dehydrogenase type 1 (11beta-HSD1)-like, classical (c) SDRs. Human 11beta_HSD1 catalyzes the NADP(H)-dependent interconversion of cortisone and cortisol. This subgroup also includes human dehydrogenase/reductase SDR family member 7C (DHRS7C) and DHRS7B. These proteins have the GxxxGxG nucleotide binding motif and S-Y-K catalyti…	2e-35	tr|Q93W57|Q93W57_SESIN Steroleosin OS=Sesamum indicum PE=2 SV=1	1e-52	gb|AAL09328.1|AF302806_1 steroleosin [Sesamum indicum] gb|AAL13315.1|AF421889_1 steroleosin [Sesamum indicum]	1e-52	Q93W57_SESIN/48-216 PF00106.20;adh_short;	1e-50	gnl|CDD|31231 COG1028, FabG, Dehydrogenases with different specificities (related to short-chain alcohol dehydrogenases) [Secondary metabolites biosynthesis, transport, and catabolism / General function prediction only].	6e-20	GO:0008152,metabolic process;GO:0005576,extracellular region;GO:0055114,oxidation-reduction process;GO:0005488,binding;GO:0017000,antibiotic biosynthetic process;GO:0016491,oxidoreductase activity
