# Supplementary material for: Transcriptome Analysis of Yellow Horn (Xanthoceras sorbifolia Bunge): A Potential Oil-Rich Seed Tree for Biodiesel in China
Source: PLoS One. 2013 Sep 11;8(9):e74441. doi: 10.1371/journal.pone.0074441 (PMC3770547; doi:10.1371/journal.pone.0074441)
Supplement: Table S3 — Putative transcription factors encoding unigenes in yellow horn. (XLS) [file pone.0074441.s003.xls]

## Sheet: Detection of TFs
TF family	NU	NATHB	NTGAD	Percentage (%)
Trihelix	817	21	29	72.4138
C2H2	519	110	211	52.1327
C3H	303	110	165	66.6667
bHLH	302	79	161	49.0683
WRKY	202	36	72	50
Homeobox	138	55	91	60.4396
MYB	93	52	131	39.6947
MADS	83	28	109	25.6881
bZIP	70	40	73	54.7945
AP2-EREBP	69	48	138	34.7826
NAC	68	41	96	42.7083
TCP	62	17	26	65.3846
ARF	56	15	24	62.5
GRAS	46	21	33	63.6364
PHD	41	11	11	100
CAMTA	32	6	6	100
G2-like	32	22	40	55
C2C2-CO-like	31	17	30	56.6667
ABI3VP1	31	5	11	45.4545
SBP	29	11	16	68.75
C2C2-Gata	28	15	30	50
HSF	26	16	21	76.1905
REM	25	4	21	19.0476
C2C2-Dof	21	16	36	44.4444
ARR-B	20	6	15	40
TUB	20	8	10	80
GRF	16	8	9	88.8889
ARID	15	6	7	85.7143
NLP	14	7	9	77.7778
ZF-HD	13	8	15	53.3333
Alfin-like	13	6	7	85.7143
BZR	13	5	6	83.3333
JUMONJI	11	5	5	100
CCAAT-HAP3	9	4	10	40
CCAAT-HAP5	9	6	13	46.1538
BBR/BPC	8	4	7	57.1429
CCAAT-HAP2	7	4	10	40
CPP	7	5	8	62.5
E2F-DP	7	6	8	75
MYB-related	6	2	67	2.98507
C2C2-YABBY	5	3	6	50
GeBP	5	3	16	18.75
VOZ	4	1	2	50
Orphan	4	1	2	50
Whirly	3	2	3	66.6667
RAV	3	3	11	27.2727
EIL	3	2	6	33.3333
CCAAT-DR1	1	1	2	50
HRT	1	1	3	33.3333
AtRKD	0	0	5	0
NU, number of unigenes; NATHB, number of Arabidopsis TF genes hit by Blast; NTGAD, number of TF genes in AGRIS database; percentage = NATHB/NTGAD.
