# Supplementary material for: Transcriptome Analysis of Yellow Horn (Xanthoceras sorbifolia Bunge): A Potential Oil-Rich Seed Tree for Biodiesel in China
Source: PLoS One. 2013 Sep 11;8(9):e74441. doi: 10.1371/journal.pone.0074441 (PMC3770547; doi:10.1371/journal.pone.0074441)
Supplement: Table S4 — SSRs located in unigenes related to oil biosynthesis and metabolism. (XLS) [file pone.0074441.s004.xls]

## Sheet: SSR
SSR_Index	SSR	Size	Start	End	Unigene	Length	Enzymes/Proteins
1	(TA)7	14	877	890	unigene13307	890	AAD
2	(CAC)5	15	21	35	unigene01282	2110	AAD
3	(CCA)5	15	381	395	unigene01282	2110	AAD
4	(TTG)6	18	43	60	unigene51593	462	ABI3
5	(GA)12	24	1591	1614	unigene02258	1834	ACBP
6	(GAA)6	18	181	198	unigene04355	1468	ACBP
7	(GA)6	12	433	444	unigene45680	621	ACOX
8	(TA)6	12	161	172	unigene06311	1269	ACOX
9	(TC)6	12	811	822	unigene10801	1009	ACOX
10	(TC)7	14	976	989	unigene07796	1162	ACSL
11	(GA)6	12	18	29	unigene04153	1489	LPAT1
12	(AT)6	12	44	55	unigene02399	1808	FATB
13	(TC)7	14	1581	1594	unigene02399	1808	FATB
14	(TC)8	16	1730	1745	unigene01701	1972	GK
15	(GTT)7	21	933	953	unigene11089	994	GPAT6
16	(CT)7	14	172	185	unigene01560	2018	KASIII
17	(TC)6	12	39	50	unigene30731	491	KCS
18	(GA)9	18	1738	1755	unigene01358	2081	KCS
19	(TA)6	12	400	411	unigene17332	652	KCS
20	(GA)7	14	412	425	unigene17332	652	KCS
21	(TC)11	22	1000	1021	unigene09289	1084	MECR
22	(TGA)5	15	779	793	unigene08266	1135	Oleosin
23	(TCA)5	15	290	304	unigene40714	594	Oleosin
24	(TCA)5	15	81	95	unigene48173	482	Oleosin
25	(AAT)5	15	40	54	unigene09336	1082	PHS1
26	(AT)6	12	67	78	unigene03381	1610	PPT
