# Supplementary material for: Transcriptome Analysis of Yellow Horn (Xanthoceras sorbifolia Bunge): A Potential Oil-Rich Seed Tree for Biodiesel in China
Source: PLoS One. 2013 Sep 11;8(9):e74441. doi: 10.1371/journal.pone.0074441 (PMC3770547; doi:10.1371/journal.pone.0074441)
Supplement: Table S5 — SNPs located in unigenes related to oil biosynthesis and metabolism. (XLS) [file pone.0074441.s005.xls]

## Sheet: SNP
SNP_Index	Allele	Non_SNV_Reads_Num	SNV_Reads_Num	Isotig_Name	Offset_On_Isotig	UnigeneID	Length	Enzymes/Proteins
1	G/A	34	9	isotig02217	813	unigene02217	1850	AAD
2	G/T	33	18	isotig02217	1098	unigene02217	1850	AAD
3	G/A	37	15	isotig02217	1101	unigene02217	1850	AAD
4	G/A	22	17	isotig02217	1206	unigene02217	1850	AAD
5	T/C	20	7	isotig02217	1414	unigene02217	1850	AAD
6	T/A	16	8	isotig02217	1601	unigene02217	1850	AAD
7	T/C	18	5	isotig02217	1716	unigene02217	1850	AAD
8	T/G	16	6	isotig02217	1735	unigene02217	1850	AAD
9	C/G	38	15	isotig06460	209	unigene06447	1260	AAD
10	C/T	36	15	isotig06460	376	unigene06447	1260	AAD
11	T/C	31	15	isotig06460	400	unigene06447	1260	AAD
12	T/C	61	21	isotig06460	973	unigene06447	1260	AAD
13	A/T	49	38	isotig06460	1078	unigene06447	1260	AAD
14	C/T	12	10	isotig01927	829	unigene01927	1919	ACAA1
15	T/A	12	11	isotig01927	831	unigene01927	1919	ACAA1
16	A/C	78	47	isotig04059	180	unigene04056	1506	ACAA1
17	C/G	20	19	isotig01883	1430	unigene01883	1933	ACADM
18	A/G	19	10	isotig00386	1479	unigene00386	2652	accA
19	A/G	14	9	isotig00386	1549	unigene00386	2652	accA
20	C/T	16	6	isotig02505	333	unigene02504	1784	accA
21	C/T	15	7	isotig02505	371	unigene02504	1784	accA
22	T/C	17	6	isotig02505	409	unigene02504	1784	accA
23	C/G	18	5	isotig02505	513	unigene02504	1784	accA
24	C/T	20	6	isotig02505	797	unigene02504	1784	accA
25	T/C	19	16	isotig02831	430	unigene02829	1721	ACOX
26	G/A	22	20	isotig02831	574	unigene02829	1721	ACOX
27	C/T	31	8	isotig02831	596	unigene02829	1721	ACOX
28	T/C	24	21	isotig02831	672	unigene02829	1721	ACOX
29	T/C	26	19	isotig02831	678	unigene02829	1721	ACOX
30	T/C	27	23	isotig02831	728	unigene02829	1721	ACOX
31	G/A	34	23	isotig02831	781	unigene02829	1721	ACOX
32	G/A	30	29	isotig02831	807	unigene02829	1721	ACOX
33	A/C	37	14	isotig02831	1392	unigene02829	1721	ACOX
34	G/A	26	22	isotig02831	1445	unigene02829	1721	ACOX
35	A/G	15	8	isotig04392	659	unigene04389	1462	ACOX
36	C/T	33	14	isotig08173	86	unigene08152	1141	ACOX
37	T/C	46	22	isotig08173	90	unigene08152	1141	ACOX
38	A/G	75	50	isotig08173	578	unigene08152	1141	ACOX
39	C/T	63	21	isotig08173	778	unigene08152	1141	ACOX
40	A/G	31	13	isotig08290	337	unigene08267	1136	ACP
41	G/C	26	19	isotig08290	344	unigene08267	1136	ACP
42	C/G	39	28	isotig08290	637	unigene08267	1136	ACP
43	A/T	46	23	isotig08290	779	unigene08267	1136	ACP
44	T/C	29	9	isotig13318	438	unigene13249	895	ACP
45	G/A	20	12	isotig13318	681	unigene13249	895	ACP
46	C/A	22	6	isotig13318	756	unigene13249	895	ACP
47	T/C	13	8	isotig13318	878	unigene13249	895	ACP
48	A/G	26	12	isotig13925	396	unigene13849	866	ACP
49	T/C	17	14	isotig13925	611	unigene13849	866	ACP
50	T/C	22	8	isotig13925	708	unigene13849	866	ACP
51	A/G	14	7	isotig06172	393	unigene06161	1281	ACSL
52	A/T	26	19	isotig06468	312	unigene06455	1257	ACSL
53	G/A	23	19	isotig06468	463	unigene06455	1257	ACSL
54	G/A	24	11	isotig06468	1009	unigene06455	1257	ACSL
55	T/C	18	6	isotig06597	517	unigene06583	1246	ACSL
56	A/T	14	10	isotig07270	596	unigene07253	1195	ACSL
57	T/A	17	5	isotig07270	913	unigene07253	1195	ACSL
58	A/T	14	8	isotig07270	1042	unigene07253	1195	ACSL
59	C/T	14	8	isotig07270	1051	unigene07253	1195	ACSL
60	T/C	58	20	isotig07815	504	unigene07796	1162	ACSL
61	A/G	75	21	isotig07815	515	unigene07796	1162	ACSL
62	C/G	68	18	isotig07815	989	unigene07796	1162	ACSL
63	T/G	66	18	isotig07815	990	unigene07796	1162	ACSL
64	G/T	37	23	isotig07815	1032	unigene07796	1162	ACSL
65	C/A	21	12	isotig10518	709	unigene10483	1024	LPAT5
66	G/A	26	7	isotig10518	799	unigene10483	1024	LPAT5
67	A/G	19	11	isotig10518	980	unigene10483	1024	LPAT5
68	T/C	14	9	isotig10518	1005	unigene10483	1024	LPAT5
69	A/G	28	20	isotig08369	579	unigene08346	1131	atoB
70	T/C	25	21	isotig08369	981	unigene08346	1131	atoB
71	A/G	28	20	isotig08369	579	unigene08346	1131	atoB
72	T/C	25	21	isotig08369	981	unigene08346	1131	atoB
73	A/T	121	77	isotig09938	53	unigene09905	1048	Caleosin
74	G/A	125	77	isotig09938	59	unigene09905	1048	Caleosin
75	A/G	128	76	isotig09938	151	unigene09905	1048	Caleosin
76	T/A	130	73	isotig09938	152	unigene09905	1048	Caleosin
77	A/G	128	73	isotig09938	153	unigene09905	1048	Caleosin
78	T/C	127	79	isotig09938	188	unigene09905	1048	Caleosin
79	A/G	153	51	isotig09938	289	unigene09905	1048	Caleosin
80	A/G	14	11	isotig02905	432	unigene02903	1706	EAR
81	C/T	14	8	isotig02905	1416	unigene02903	1706	EAR
82	C/T	21	6	isotig03071	477	unigene03068	1674	FAD2
83	G/T	49	16	isotig03071	796	unigene03068	1674	FAD2
84	C/G	51	19	isotig03071	1081	unigene03068	1674	FAD2
85	A/G	26	10	isotig03071	1584	unigene03068	1674	FAD2
86	C/T	140	83	isotig10856	301	unigene10819	1010	FAD2
87	C/T	174	60	isotig10856	620	unigene10819	1010	FAD2
88	A/C	22	9	isotig10856	947	unigene10819	1010	FAD2
89	T/G	16	11	isotig01323	1435	unigene01323	2099	FAD7
90	C/T	25	8	isotig02399	347	unigene02399	1808	FATB
91	T/C	21	10	isotig02399	1002	unigene02399	1808	FATB
92	G/A	18	13	isotig01701	909	unigene01701	1972	GK
93	G/A	14	12	isotig01701	1176	unigene01701	1972	GK
94	C/T	22	8	isotig01701	1719	unigene01701	1972	GK
95	G/A	20	6	isotig01701	1752	unigene01701	1972	GK
96	C/T	59	18	isotig02660	325	unigene02659	1749	GPAT6
97	C/T	59	18	isotig02660	326	unigene02659	1749	GPAT6
98	C/T	59	18	isotig02660	329	unigene02659	1749	GPAT6
99	T/G	54	23	isotig02660	330	unigene02659	1749	GPAT6
100	G/A	58	16	isotig02660	455	unigene02659	1749	GPAT6
101	C/T	77	37	isotig02660	674	unigene02659	1749	GPAT6
102	A/C	42	12	isotig02660	1560	unigene02659	1749	GPAT6
103	G/C	21	7	isotig02660	1628	unigene02659	1749	GPAT6
104	G/C	35	31	isotig03818	373	unigene03815	1546	GPAT8
105	T/C	41	21	isotig11132	798	unigene11089	994	GPAT6
106	C/T	37	21	isotig11132	911	unigene11089	994	GPAT6
107	C/A	65	27	isotig07995	128	unigene07975	1151	HAD
108	C/T	35	25	isotig07995	891	unigene07975	1151	HAD
109	C/T	38	25	isotig07995	959	unigene07975	1151	HAD
110	G/A	36	24	isotig07995	978	unigene07975	1151	HAD
111	A/T	18	5	isotig09519	76	unigene09491	1068	HAD
112	A/T	15	10	isotig09519	198	unigene09491	1068	HAD
113	C/T	14	9	isotig04103	122	unigene04100	1501	KAR
114	T/C	28	9	isotig04103	193	unigene04100	1501	KAR
115	C/T	27	16	isotig04103	292	unigene04100	1501	KAR
116	A/C	25	15	isotig04103	1144	unigene04100	1501	KAR
117	A/T	15	6	isotig04103	1462	unigene04100	1501	KAR
118	A/G	30	10	isotig01232	1081	unigene01232	2124	KASII
119	A/C	23	7	isotig01232	1196	unigene01232	2124	KASII
120	T/C	20	7	isotig01232	1315	unigene01232	2124	KASII
121	A/G	16	9	isotig01232	1913	unigene01232	2124	KASII
122	G/C	21	18	isotig01970	147	unigene01970	1908	KASII
123	T/A	21	18	isotig01970	193	unigene01970	1908	KASII
124	T/A	15	9	isotig01970	228	unigene01970	1908	KASII
125	T/A	17	12	isotig01970	232	unigene01970	1908	KASII
126	A/C	18	7	isotig01970	241	unigene01970	1908	KASII
127	G/A	35	22	isotig01970	616	unigene01970	1908	KASII
128	T/A	20	14	isotig01970	1312	unigene01970	1908	KASII
129	C/G	20	12	isotig01970	1505	unigene01970	1908	KASII
130	C/G	17	17	isotig01970	1710	unigene01970	1908	KASII
131	G/A	23	12	isotig01970	1794	unigene01970	1908	KASII
132	G/A	19	7	isotig01560	993	unigene01560	2018	KASIII
133	A/G	21	8	isotig01560	1028	unigene01560	2018	KASIII
134	G/A	27	18	isotig01358	899	unigene01358	2081	KCS
135	T/C	16	5	isotig09656	204	unigene09626	1067	KCS
136	A/C	25	9	isotig12731	405	unigene12673	925	KCS
137	C/T	21	13	isotig12731	408	unigene12673	925	KCS
138	A/G	25	10	isotig12731	735	unigene12673	925	KCS
139	C/T	15	6	isotig09069	99	unigene09042	1093	KR
140	A/G	15	6	isotig09069	148	unigene09042	1093	KR
141	C/T	15	6	isotig09069	99	unigene09042	1093	KR
142	A/G	15	6	isotig09069	148	unigene09042	1093	KR
143	A/G	25	8	isotig00429	344	unigene00429	2609	MFP2
144	G/A	57	40	isotig00429	2313	unigene00429	2609	MFP2
145	T/A	56	39	isotig00429	2341	unigene00429	2609	MFP2
146	T/C	68	31	isotig00429	2454	unigene00429	2609	MFP2
147	T/C	33	11	isotig06315	971	unigene06304	1269	MFP2
148	T/C	33	12	isotig06315	978	unigene06304	1269	MFP2
149	T/A	25	10	isotig06315	993	unigene06304	1269	MFP2
150	G/T	22	9	isotig06713	1128	unigene06698	1240	MFP2
151	A/G	39	25	isotig27327	122	unigene08266	1135	Oleosin
152	T/C	40	30	isotig27327	149	unigene08266	1135	Oleosin
153	T/A	20	17	isotig09761	112	unigene09729	1060	Oleosin
154	C/T	250	147	isotig09761	962	unigene09729	1060	Oleosin
155	A/C	15	7	isotig03949	612	unigene03946	1525	PDAT1
156	A/G	36	22	isotig03949	769	unigene03946	1525	PDAT1
157	C/T	21	6	isotig03949	1252	unigene03946	1525	PDAT1
158	T/C	16	7	isotig03949	1313	unigene03946	1525	PDAT1
159	C/T	18	9	isotig21914	240	unigene21598	544	PDAT1
160	A/G	19	7	isotig21914	269	unigene21598	544	PDAT1
161	G/T	17	5	isotig21914	534	unigene21598	544	PDAT1
162	C/A	34	17	isotig09364	177	unigene09336	1082	PHS1
163	A/G	36	21	isotig09364	468	unigene09336	1082	PHS1
164	G/T	37	20	isotig09364	623	unigene09336	1082	PHS1
165	T/C	31	17	isotig09364	762	unigene09336	1082	PHS1
166	T/A	31	10	isotig09364	1031	unigene09336	1082	PHS1
167	T/A	22	10	isotig09364	1040	unigene09336	1082	PHS1
168	G/A	23	6	isotig09364	1047	unigene09336	1082	PHS1
169	C/A	34	17	isotig09364	177	unigene09336	1082	PHS1
170	A/G	36	21	isotig09364	468	unigene09336	1082	PHS1
171	G/T	37	20	isotig09364	623	unigene09336	1082	PHS1
172	T/C	31	17	isotig09364	762	unigene09336	1082	PHS1
173	T/A	31	10	isotig09364	1031	unigene09336	1082	PHS1
174	T/A	22	10	isotig09364	1040	unigene09336	1082	PHS1
175	G/A	23	6	isotig09364	1047	unigene09336	1082	PHS1
176	G/C	17	7	isotig04338	95	unigene04335	1471	Steroleosin
177	G/T	18	7	isotig04338	105	unigene04335	1471	Steroleosin
178	G/A	17	8	isotig04338	368	unigene04335	1471	Steroleosin
179	A/G	18	9	isotig04338	413	unigene04335	1471	Steroleosin
180	C/A	18	9	isotig04338	420	unigene04335	1471	Steroleosin
181	G/A	23	7	isotig04338	501	unigene04335	1471	Steroleosin
182	C/G	21	7	isotig04338	602	unigene04335	1471	Steroleosin
183	G/A	18	8	isotig04338	1195	unigene04335	1471	Steroleosin
184	A/G	18	8	isotig04338	1200	unigene04335	1471	Steroleosin
185	A/T	14	7	isotig04338	1267	unigene04335	1471	Steroleosin
186	A/T	29	12	isotig17877	63	unigene17724	638	Steroleosin
187	C/A	42	14	isotig17877	128	unigene17724	638	Steroleosin
188	C/G	61	26	isotig17877	288	unigene17724	638	Steroleosin
189	A/G	68	23	isotig17877	477	unigene17724	638	Steroleosin
190	C/T	21	9	isotig06749	120	unigene06734	1238	TER
191	A/C	23	9	isotig06749	217	unigene06734	1238	TER
192	G/A	25	7	isotig06749	414	unigene06734	1238	TER
193	A/G	22	11	isotig06749	723	unigene06734	1238	TER
194	A/G	30	14	isotig06749	1116	unigene06734	1238	TER
