# Supplementary material for: Transcriptome Analysis of Yellow Horn (Xanthoceras sorbifolia Bunge): A Potential Oil-Rich Seed Tree for Biodiesel in China
Source: PLoS One. 2013 Sep 11;8(9):e74441. doi: 10.1371/journal.pone.0074441 (PMC3770547; doi:10.1371/journal.pone.0074441)
Supplement: Table S6 — InDels located in unigenes related to oil biosynthesis and metabolism. (XLS) [file pone.0074441.s006.xls]

## Sheet: InDel
InDel_Index	Type	InDel_base	Non_InDel_Reads_Num	InDel_Reads_Num	Isotig_Name	Offset_On_Isotig	UnigeneID	Length	Enzymes/Proteins
1	Delation	C	17	11	isotig06460	547	unigene06447	1260	AAD
2	Delation	T	13	10	isotig01927	831	unigene01927	1919	ACAA1
3	Delation	C	13	10	isotig01927	829	unigene01927	1919	ACAA1
4	Insertion	TTGCAG	17	9	isotig01883	1258	unigene01883	1933	ACADM
5	Delation	ACCAGCTC	12	2	isotig01883	160	unigene01883	1933	ACADM
6	Insertion	AC	9	2	isotig01487	118	unigene01487	2033	ACBP
7	Delation	A	20	8	isotig00386	1549	unigene00386	2652	accA
8	Insertion	C	33	16	isotig02831	1560	unigene02829	1721	ACOX
9	Insertion	T	34	12	isotig02831	1501	unigene02829	1721	ACOX
10	Insertion	CATGA	10	2	isotig10191	213	unigene10157	1037	ACP
11	Delation	TCC	18	3	isotig13318	878	unigene13249	895	ACP
12	Insertion	T	16	5	isotig07270	535	unigene07253	1195	ACSL
13	Delation	A	19	11	isotig10518	980	unigene10483	1024	LPAT5
14	Insertion	G	29	13	isotig10518	482	unigene10483	1024	LPAT5
15	Insertion	GTTTT	22	4	isotig10518	1008	unigene10483	1024	LPAT5
16	Delation	TGT	19	9	isotig10518	1005	unigene10483	1024	LPAT5
17	Delation	GT	23	5	isotig10518	1006	unigene10483	1024	LPAT5
18	Insertion	C	11	10	isotig08369	165	unigene08346	1131	atoB
19	Delation	GAA	7	3	isotig02454	18	unigene02453	1796	ATS1
20	Delation	AT	35	5	isotig02905	936	unigene02903	1706	EAR
21	Insertion	A	17	10	isotig01323	1837	unigene01323	2099	FAD7
22	Delation	AGA	16	2	isotig01323	18	unigene01323	2099	FAD7
23	Delation	CT	11	2	isotig02399	1594	unigene02399	1808	FATB
24	Insertion	T	17	6	isotig02399	21	unigene02399	1808	FATB
25	Insertion	A	19	7	isotig01701	1174	unigene01701	1972	GK
26	Insertion	T	20	5	isotig01701	1248	unigene01701	1972	GK
27	Delation	A	42	12	isotig02660	1560	unigene02659	1749	GPAT6
28	Delation	CCTTCT	59	18	isotig02660	325	unigene02659	1749	GPAT6
29	Delation	AT	18	5	isotig09519	76	unigene09491	1068	HAD
30	Delation	T	14	6	isotig09519	559	unigene09491	1068	HAD
31	Delation	GCTGAACTGGCAG	8	4	isotig19340	290	unigene00985	2229	HSI2-L1
32	Insertion	GT	26	3	isotig04103	1463	unigene04100	1501	KAR
33	Delation	A	18	7	isotig01232	1913	unigene01232	2124	KASII
34	Delation	GG	9	2	isotig01232	17	unigene01232	2124	KASII
35	Insertion	AC	26	3	isotig01970	242	unigene01970	1908	KASII
36	Delation	C	20	12	isotig01970	1505	unigene01970	1908	KASII
37	Insertion	C	16	15	isotig01970	1477	unigene01970	1908	KASII
38	Insertion	AAT	23	17	isotig01970	169	unigene01970	1908	KASII
39	Insertion	G	20	11	isotig01970	1477	unigene01970	1908	KASII
40	Insertion	AC	10	2	isotig04939	451	unigene04934	1395	KASII
41	Delation	AG	14	2	isotig01358	1755	unigene01358	2081	KCS
42	Insertion	C	25	8	isotig01358	222	unigene01358	2081	KCS
43	Insertion	A	12	8	isotig09656	211	unigene09626	1067	KCS
44	Insertion	G	11	9	isotig09656	211	unigene09626	1067	KCS
45	Delation	A	25	9	isotig12731	405	unigene12673	925	KCS
46	Insertion	A	63	18	isotig17479	377	unigene17332	652	KCS
47	Insertion	C	19	6	isotig09069	264	unigene09042	1093	KR
48	Insertion	A	25	10	isotig00429	352	unigene00429	2609	MFP2
49	Delation	T	34	11	isotig06315	971	unigene06304	1269	MFP2
50	Delation	T	30	10	isotig06315	993	unigene06304	1269	MFP2
51	Delation	T	33	12	isotig06315	978	unigene06304	1269	MFP2
52	Insertion	TT	17	3	isotig07789	33	unigene07770	1165	PCH
53	Insertion	TA	13	2	isotig19440	252	unigene19228	600	PDAT1
54	Insertion	TTA	9	2	isotig19440	206	unigene19228	600	PDAT1
55	Insertion	TTTTTA	19	3	isotig21914	195	unigene21598	544	PDAT1
56	Insertion	A	14	8	isotig21914	147	unigene21598	544	PDAT1
57	Insertion	A	16	7	isotig04338	1290	unigene04335	1471	Steroleosin
58	Delation	A	16	7	isotig04338	1267	unigene04335	1471	Steroleosin
59	Insertion	TATA	18	7	isotig04338	105	unigene04335	1471	Steroleosin
60	Insertion	GTTT	8	2	isotig03860	1358	unigene03857	1539	TER
